# Supplementary material for: Child and Family Outcomes and Experiences Related to Family-Centered Care Interventions for Hospitalized Pediatric Patients: A Systematic Review
Source: Children (Basel). 2024 Aug 6;11(8):949. doi: 10.3390/children11080949 (PMC11353055; doi:10.3390/children11080949)
Supplement: Supplementary file 1 [file children-11-00949-s001.zip]

Archive with 1 entries (1 files):
- children-3108184-supplementary.pdf
